# Supplementary material for: Ichthyofauna of the Kubo, Tochikura, and Ichinono river systems (Kitakami River drainage, northern Japan), with a comparison of predicted and surveyed species richness
Source: Biodivers Data J. 2014 Nov 7;(2):e1093. doi: 10.3897/BDJ.2.e1093 (PMC4238076; doi:10.3897/BDJ.2.e1093)
Supplement: XML Treatment for Carassius cuvieri [file BDJ.2.e1093-treatment3.xml]

<!DOCTYPE tp:taxon-treatment
  PUBLIC "-//TaxonX//DTD Taxonomic Treatment Publishing DTD v0 20100105//EN" "tax-treatment-NSO.dtd">
<tp:taxon-treatment xmlns:tp="http://www.plazi.org/taxpub"><tp:treatment-meta><mixed-citation publication-type="journal"><person-group><name><surname>Miyazaki</surname><given-names>Yusuke</given-names></name><name><surname>Nakae</surname><given-names>Masanori</given-names></name><name><surname>Senou</surname><given-names>Hiroshi</given-names></name></person-group><article-title>Ichthyofauna of the Kubo, Tochikura, and Ichinono river systems (Kitakami River drainage, northern Japan), with a comparison of predicted and surveyed species richness</article-title><source>Biodivers Data J</source><day>07</day><month>11</month><year>2014</year><volume>2014</volume><issue>2</issue><pub-id pub-id-type="doi">10.3897/BDJ.2.e1093</pub-id></mixed-citation></tp:treatment-meta><tp:nomenclature><tp:taxon-name><tp:taxon-name-part taxon-name-part-type="genus">Carassius</tp:taxon-name-part> <tp:taxon-name-part taxon-name-part-type="species">cuvieri</tp:taxon-name-part></tp:taxon-name><tp:taxon-authority>Temminck &amp; Schlegel, 1846</tp:taxon-authority></tp:nomenclature><tp:treatment-sec sec-type="materials"><title>Materials</title><list list-type="alpha-lower" list-content="occurrences"><list-item><p><bold>Type status:</bold> <named-content xmlns:xlink="http://www.w3.org/1999/xlink" content-type="dwc:typeStatus" xlink:type="simple">Other material</named-content>. <bold>Occurrence:</bold> catalogNumber: <named-content xmlns:xlink="http://www.w3.org/1999/xlink" content-type="dwc:catalogNumber" xlink:type="simple">KPM-NI 30997</named-content>; recordedBy: <named-content xmlns:xlink="http://www.w3.org/1999/xlink" content-type="dwc:recordedBy" xlink:type="simple">Yusuke Miyazaki</named-content>; individualCount: <named-content xmlns:xlink="http://www.w3.org/1999/xlink" content-type="dwc:individualCount" xlink:type="simple">1</named-content>; <bold>Taxon:</bold> scientificName: <named-content xmlns:xlink="http://www.w3.org/1999/xlink" content-type="dwc:scientificName" xlink:type="simple"><tp:taxon-name><tp:taxon-name-part taxon-name-part-type="genus">Carassius</tp:taxon-name-part> <tp:taxon-name-part taxon-name-part-type="species">cuvieri</tp:taxon-name-part></tp:taxon-name></named-content>; <bold>Location:</bold> country: <named-content xmlns:xlink="http://www.w3.org/1999/xlink" content-type="dwc:country" xlink:type="simple">Japan</named-content>; stateProvince: <named-content xmlns:xlink="http://www.w3.org/1999/xlink" content-type="dwc:stateProvince" xlink:type="simple">Iwate</named-content>; locality: <named-content xmlns:xlink="http://www.w3.org/1999/xlink" content-type="dwc:locality" xlink:type="simple">irrigation pond of the Kubo River Basin</named-content>; verbatimLatitude: <named-content xmlns:xlink="http://www.w3.org/1999/xlink" content-type="dwc:verbatimLatitude" xlink:type="simple">38°55′49″N</named-content>; verbatimLongitude: <named-content xmlns:xlink="http://www.w3.org/1999/xlink" content-type="dwc:verbatimLongitude" xlink:type="simple">141°01′33″E</named-content>; <bold>Identification:</bold> identifiedBy: <named-content xmlns:xlink="http://www.w3.org/1999/xlink" content-type="dwc:identifiedBy" xlink:type="simple">Yusuke Miyazaki</named-content>; dateIdentified: <named-content xmlns:xlink="http://www.w3.org/1999/xlink" content-type="dwc:dateIdentified" xlink:type="simple">2010</named-content>; <bold>Event:</bold> year: <named-content xmlns:xlink="http://www.w3.org/1999/xlink" content-type="dwc:year" xlink:type="simple">2010</named-content>; month: <named-content xmlns:xlink="http://www.w3.org/1999/xlink" content-type="dwc:month" xlink:type="simple">9</named-content>; day: <named-content xmlns:xlink="http://www.w3.org/1999/xlink" content-type="dwc:day" xlink:type="simple">5</named-content>; <bold>Record Level:</bold> basisOfRecord: <named-content xmlns:xlink="http://www.w3.org/1999/xlink" content-type="dwc:basisOfRecord" xlink:type="simple">PreservedSpecimen</named-content></p></list-item></list></tp:treatment-sec><tp:treatment-sec sec-type="Ecological interactions"><title>Ecological interactions</title><sec sec-type="Native status"><title>Native status</title><p>Non-native (domestic non-native Species in Iwate Prefecture: <xref ref-type="bibr" rid="B612113">Matsuzawa and Senou 2008</xref>). Native Japanese populations of the species have been widely affected by introgression due to human introductions except for the population of north Lake Biwa (<xref ref-type="bibr" rid="B883954">Mabuchi et al. 2005</xref>, <xref ref-type="bibr" rid="B883964">Mabuchi et al. 2006</xref>, <xref ref-type="bibr" rid="B883944">Mabuchi et al. 2008</xref>, <xref ref-type="bibr" rid="B883975">Mabuchi et al. 2010</xref>), so therefore we regarded the populations of the region as non-native species.</p></sec></tp:treatment-sec><tp:treatment-sec sec-type="Distribution"><title>Distribution</title><p>Endemic to Lake Biwa, Japan.</p></tp:treatment-sec><tp:treatment-sec sec-type="Notes"><title>Notes</title><p>This species was captured an irrigation pond with dense aquatic plants.</p></tp:treatment-sec><ref-list><ref id="B612113"><element-citation xmlns:xlink="http://www.w3.org/1999/xlink" publication-type="book" xlink:type="simple"><person-group person-group-type="author"><name name-style="western"><surname>Matsuzawa</surname><given-names>Y.</given-names></name><name name-style="western"><surname>Senou</surname><given-names>H.</given-names></name></person-group><year>2008</year><source>Alien fishes of Japan</source><publisher-name>Bun-ichi</publisher-name><publisher-loc>Tokyo</publisher-loc><size units="page">160</size><comment content-type="language">Japanese</comment><isbn>978-4-8299-1013-9</isbn></element-citation></ref><ref id="B883954"><element-citation xmlns:xlink="http://www.w3.org/1999/xlink" publication-type="article" xlink:type="simple"><person-group person-group-type="author"><name name-style="western"><surname>Mabuchi</surname><given-names>K.</given-names></name><name name-style="western"><surname>Senou</surname><given-names>H.</given-names></name><name name-style="western"><surname>Suzuki</surname><given-names>T.</given-names></name><name name-style="western"><surname>Nishida</surname><given-names>M.</given-names></name></person-group><year>2005</year><article-title>Discovery of an ancient lineage of <italic><tp:taxon-name><tp:taxon-name-part taxon-name-part-type="genus">Cyprinus</tp:taxon-name-part> <tp:taxon-name-part taxon-name-part-type="species">carpio</tp:taxon-name-part></tp:taxon-name></italic> from Lake Biwa, central Japan, based on mtDNA sequence data, with reference to possible multiple origins of koi</article-title><source>Journal of Fish Biology</source><volume>66</volume><fpage>1516</fpage><lpage>1528</lpage><uri xlink:type="simple">http://dx.doi.org/10.1111/j.0022-1112.2005.00676.x</uri><pub-id pub-id-type="doi">10.1111/j.0022-1112.2005.00676.x</pub-id></element-citation></ref><ref id="B883964"><element-citation xmlns:xlink="http://www.w3.org/1999/xlink" publication-type="article" xlink:type="simple"><person-group person-group-type="author"><name name-style="western"><surname>Mabuchi</surname><given-names>Kohji</given-names></name><name name-style="western"><surname>Miya</surname><given-names>Masaki</given-names></name><name name-style="western"><surname>Senou</surname><given-names>Hiroshi</given-names></name><name name-style="western"><surname>Suzuki</surname><given-names>Toshiyuki</given-names></name><name name-style="western"><surname>Nishida</surname><given-names>Mutsumi</given-names></name></person-group><year>2006</year><article-title>Complete mitochondrial DNA sequence of the Lake Biwa wild strain of common carp (<italic><tp:taxon-name><tp:taxon-name-part taxon-name-part-type="genus">Cyprinus</tp:taxon-name-part> <tp:taxon-name-part taxon-name-part-type="species">carpio</tp:taxon-name-part></tp:taxon-name></italic> L.): further evidence for an ancient origin</article-title><source>Aquaculture</source><volume>257</volume><fpage>68</fpage><lpage>77</lpage><uri xlink:type="simple">http://dx.doi.org/10.1016/j.aquaculture.2006.03.040</uri><pub-id pub-id-type="doi">10.1016/j.aquaculture.2006.03.040</pub-id></element-citation></ref><ref id="B883944"><element-citation xmlns:xlink="http://www.w3.org/1999/xlink" publication-type="article" xlink:type="simple"><person-group person-group-type="author"><name name-style="western"><surname>Mabuchi</surname><given-names>K.</given-names></name><name name-style="western"><surname>Senou</surname><given-names>H.</given-names></name><name name-style="western"><surname>Nishida</surname><given-names>M.</given-names></name></person-group><year>2008</year><article-title>Mitochondrial DNA analysis reveals cryptic large-scale invasion of non-native genotypes of common carp (<italic><tp:taxon-name><tp:taxon-name-part taxon-name-part-type="genus">Cyprinus</tp:taxon-name-part> <tp:taxon-name-part taxon-name-part-type="species">carpio</tp:taxon-name-part></tp:taxon-name></italic>) in Japan</article-title><source>Molecular Ecology</source><volume>17</volume><fpage>796</fpage><lpage>809</lpage><uri xlink:type="simple">http://dx.doi.org/10.1111/j.1365-294x.2007.03626.x</uri><pub-id pub-id-type="doi">10.1111/j.1365-294x.2007.03626.x</pub-id></element-citation></ref><ref id="B883975"><element-citation xmlns:xlink="http://www.w3.org/1999/xlink" publication-type="article" xlink:type="simple"><person-group person-group-type="author"><name name-style="western"><surname>Mabuchi</surname><given-names>Kohji</given-names></name><name name-style="western"><surname>Senou</surname><given-names>Hiroshi</given-names></name><name name-style="western"><surname>Takeshima</surname><given-names>Hirohiko</given-names></name><name name-style="western"><surname>Nakai</surname><given-names>Katsuki</given-names></name><name name-style="western"><surname>Nishida</surname><given-names>Mutsumi</given-names></name></person-group><year>2010</year><article-title>Distribution of native Japanese mtDNA haplotypes of the common carp (<italic><tp:taxon-name><tp:taxon-name-part taxon-name-part-type="genus">Cyprinus</tp:taxon-name-part> <tp:taxon-name-part taxon-name-part-type="species">carpio</tp:taxon-name-part></tp:taxon-name></italic>) in Lake Biwa</article-title><source>Japanese Journal of Ichthyology</source><volume>57</volume><fpage>1</fpage><lpage>12</lpage><comment content-type="language">Japanese with English abstract</comment></element-citation></ref></ref-list></tp:taxon-treatment>
